# Supplementary material for: High road mortality during female-biased larval dispersal in an iconic beetle
Source: Behav Ecol Sociobiol. 2021 Jan 16;75(1):26. doi: 10.1007/s00265-020-02962-6 (PMC7811152; doi:10.1007/s00265-020-02962-6)
Supplement: Supplementary file 1 — (XLS 95 kb) [file 265_2020_2962_MOESM1_ESM.xls]

## Sheet: Age and Sex 2019
ID	Caught	Days_until_pupa	SEX
KE2V	2019-05-15	24	F
KE3V	2019-05-17	22	F
KE4P	2019-05-17	24	F
KE5V	2019-05-17	25	F
TV1P	2019-05-20	34	F
LO1P	2019-05-21	19	F
TV5V	2019-05-21	28	F
TV6V	2019-05-21	31	F
TV7P	2019-05-21	21	F
TV8V	2019-05-21	19	F
TV12P	2019-05-22	23	F
TV13P	2019-05-22	18	M
TV9V	2019-05-22	30	F
TV16V	2019-05-23	32	F
TV18V	2019-05-23	22	F
TV19V	2019-05-23	25	F
TV20P	2019-05-23	26	F
TV21V	2019-05-24	19	F
TV23V	2019-05-27	22	F
TV24P	2019-05-28	22	F
TV25V	2019-05-30	16	F
TV26P	2019-05-30	16	F
TV27P	2019-06-01	11	F
TV28V	2019-06-01	13	F
TV29V	2019-06-02	11	F
TV30P	2019-06-03	17	F
TV32P	2019-06-03	20	F

## Sheet: Age and Sex 2020
ID	Ate	Caught	Days_until_pupa	Sex
L2005	N	2020-05-23	23	F
L2008	N	2020-05-24	22	F
L2010	N	2020-05-24	22	F
L2012	Y	2020-05-25	23	F
L2013	Y	2020-05-25	22	F
L2014	N	2020-05-25	19	F
L20E1	N	2020-05-25	20	F
L20E2	Y	2020-05-25	>35	NA
L20E3	N	2020-05-25	18	F
L2015	N	2020-05-26	26	F
L2016	Y	2020-05-26	24	F
L2017	N	2020-05-26	20	M
L2018	N	2020-05-26	20	F
L2019	N	2020-05-26	21	M
L2020	N	2020-05-26	18	F
L2021	Y	2020-05-27	23	F
L2022	N	2020-05-27	24	F
L2023	N	2020-05-27	24	F
L2024	N	2020-05-27	23	F
L2025	N	2020-05-28	18	F
L2027	N	2020-05-28	28	F
L2028	N	2020-05-29	20	F
L2030	N	2020-05-30	21	F
L2031	Y	2020-06-01	20	F
L2032	Y	2020-06-02	16	F
L20E5	N	2020-06-02	20	F

## Sheet: Distribution of larvae 2019
ID	Coordinates	Approx distance from the end of the road	Date	Habitat	B = bushes/shrubs
D1	59.843664, 23.245236	60	2019-05-21	O	O = open/grass/field
D10	59.843438, 23.239511	400	2019-05-21	B	R = rocky/bedrock
D11	59.843469, 23.239253	400	2019-05-21	B	F = forest
D12	59.843466, 23.239230	400	2019-05-21	B
D13	59.843478, 23.239202	400	2019-05-21	B
D14	59.843486, 23.239184	450	2019-05-21	B
D15	59.843488, 23.239178	450	2019-05-21	B
D16	59.843490, 23.239174	450	2019-05-21	B
D17	59.843501, 23.239161	450	2019-05-21	B
D18	59.843509, 23.239146	450	2019-05-21	B
D19	59.843500, 23.239142	450	2019-05-21	B
D2	59.843150, 23.243633	150	2019-05-21	O
D20	59.843510, 23.239123	450	2019-05-21	B
D21	59.843517, 23.239110	450	2019-05-21	B
D22	59.843538, 23.239075	450	2019-05-21	F
D23	59.843540, 23.239061	450	2019-05-21	F
D24	59.843539, 23.239043	450	2019-05-21	F
D25	59.843545, 23.239050	450	2019-05-21	F
D26	59.843551, 23.239032	450	2019-05-21	F
D3	59.842992, 23.242082	240	2019-05-21	R
D4	59.842976, 23.241926	250	2019-05-21	R
D5	59.843391, 23.240798	330	2019-05-21	F
D6	59.843391, 23.240654	340	2019-05-21	F
D7	59.843392, 23.240650	340	2019-05-21	F
D8	59.843391, 23.240608	340	2019-05-21	F
D9	59.843384, 23.240253	350	2019-05-21	F
D100	59.843003, 23.229086	1050	2019-05-22	F
D101	59.842995, 23.229015	1050	2019-05-22	F
D102	59.842980, 23.228929	1050	2019-05-22	F
D103	59.842969, 23.228870	1050	2019-05-22	F
D104	59.842962, 23.228819	1050	2019-05-22	F
D105	59.842946, 23.228756	1050	2019-05-22	F
D106	59.842857, 23.222220	1450	2019-05-22	F
D107	59.842840, 23.222097	1450	2019-05-22	F
D108	59.842837, 23.221919	1450	2019-05-22	F
D109	59.842839, 23.221829	1450	2019-05-22	F
D110	59.842834, 23.221781	1450	2019-05-22	F
D111	59.842815, 23.221503	1450	2019-05-22	F
D112	59.842811, 23.221411	1450	2019-05-22	F
D113	59.842787, 23.221141	1550	2019-05-22	F
D114	59.842785, 23.221056	1550	2019-05-22	F
D115	59.842777, 23.220965	1550	2019-05-22	F
D116	59.842765, 23.220920	1550	2019-05-22	F
D117	59.842738, 23.220418	1550	2019-05-22	F
D118	59.842746, 23.220372	1550	2019-05-22	F
D119	59.842741, 23.220333	1550	2019-05-22	F
D120	59.842756, 23.220207	1550	2019-05-22	F
D121	59.842791, 23.219902	1550	2019-05-22	F
D122	59.842881, 23.219470	1650	2019-05-22	F
D123	59.842935, 23.219258	1650	2019-05-22	F
D124	59.842954, 23.219199	1650	2019-05-22	F
D125	59.842985, 23.219004	1650	2019-05-22	F
D126	59.842600, 23.217535	1750	2019-05-22	B
D127	59.842572, 23.216607	1750	2019-05-22	B
D128	59.842620, 23.216374	1750	2019-05-22	B
D129	59.842628, 23.216352	1750	2019-05-22	B
D130	59.842901, 23.215437	1850	2019-05-22	B
D131	59.843263, 23.223864	1350	2019-05-22	O
D132	59.843002, 23.222953	1450	2019-05-22	O
D27	59.843123, 23.241491	280	2019-05-22	B
D28	59.843652, 23.238751	450	2019-05-22	F
D29	59.843677, 23.238579	450	2019-05-22	F
D30	59.843681, 23.238546	450	2019-05-22	F
D31	59.843688, 23.238471	450	2019-05-22	F
D32	59.843688, 23.238450	450	2019-05-22	F
D33	59.843679, 23.238288	500	2019-05-22	F
D34	59.843693, 23.238277	500	2019-05-22	F
D35	59.843687, 23.238222	500	2019-05-22	F
D36	59.843697, 23.238221	500	2019-05-22	F
D37	59.843690, 23.238191	500	2019-05-22	F
D38	59.843689, 23.238139	500	2019-05-22	F
D39	59.843690, 23.238101	500	2019-05-22	B
D40	59.843680, 23.238042	500	2019-05-22	B
D41	59.843687, 23.238031	500	2019-05-22	B
D42	59.843690, 23.237896	500	2019-05-22	B
D43	59.843690, 23.237837	500	2019-05-22	B
D44	59.843691, 23.237815	500	2019-05-22	B
D45	59.843675, 23.237802	500	2019-05-22	B
D46	59.843678, 23.237622	500	2019-05-22	B
D47	59.843677, 23.237599	500	2019-05-22	O
D48	59.843680, 23.237537	500	2019-05-22	B
D49	59.843674, 23.237457	550	2019-05-22	B
D50	59.843667, 23.237341	550	2019-05-22	O
D51	59.843665, 23.237332	550	2019-05-22	O
D52	59.843660, 23.237261	550	2019-05-22	O
D53	59.843641, 23.236804	550	2019-05-22	O
D54	59.843640, 23.236771	550	2019-05-22	O
D55	59.843655, 23.236524	600	2019-05-22	O
D56	59.843673, 23.236451	600	2019-05-22	O
D57	59.843893, 23.235947	600	2019-05-22	O
D58	59.843916, 23.235837	650	2019-05-22	O
D59	59.843933, 23.235639	650	2019-05-22	O
D60	59.843928, 23.235524	650	2019-05-22	O
D61	59.843931, 23.235190	650	2019-05-22	O
D62	59.843932, 23.234941	700	2019-05-22	O
D63	59.843934, 23.234837	700	2019-05-22	O
D64	59.843938, 23.234739	700	2019-05-22	O
D65	59.843942, 23.234692	700	2019-05-22	O
D66	59.843818, 23.234032	750	2019-05-22	O
D67	59.843773, 23.233449	750	2019-05-22	F
D68	59.843787, 23.233285	800	2019-05-22	F
D69	59.843776, 23.233271	800	2019-05-22	O
D70	59.843747, 23.233015	800	2019-05-22	O
D71	59.843669, 23.232623	800	2019-05-22	O
D72	59.843678, 23.232613	800	2019-05-22	F
D73	59.843625, 23.232382	850	2019-05-22	F
D74	59.843615, 23.232437	850	2019-05-22	F
D75	59.843597, 23.232344	850	2019-05-22	F
D76	59.843604, 23.232317	850	2019-05-22	F
D77	59.843602, 23.232274	850	2019-05-22	F
D78	59.843573, 23.232221	850	2019-05-22	F
D79	59.843564, 23.232180	850	2019-05-22	F
D80	59.843512, 23.232038	850	2019-05-22	F
D81	59.843422, 23.231754	850	2019-05-22	F
D82	59.843420, 23.231658	900	2019-05-22	F
D83	59.843375, 23.231445	900	2019-05-22	F
D84	59.843345, 23.231292	900	2019-05-22	F
D85	59.843261, 23.230865	900	2019-05-22	F
D86	59.843256, 23.230693	950	2019-05-22	F
D87	59.843251, 23.230682	950	2019-05-22	F
D88	59.843241, 23.230604	950	2019-05-22	F
D89	59.843242, 23.230596	950	2019-05-22	F
D90	59.843226, 23.230493	950	2019-05-22	F
D91	59.843183, 23.230310	950	2019-05-22	F
D92	59.843164, 23.230129	950	2019-05-22	F
D93	Closer to D94 than D92	1025	2019-05-22	F
D94	59.843045, 23.229309	1050	2019-05-22	F
D95	59.843027, 23.229245	1050	2019-05-22	F
D96	59.843012, 23.229214	1050	2019-05-22	F
D97	59.843012, 23.229180	1050	2019-05-22	F
D98	59.843008, 23.229133	1050	2019-05-22	F
D99	59.842993, 23.229109	1050	2019-05-22	F
D133	59.844140, 23.208038	2350	2019-05-23	O
D134	59.844562, 23.207950	2450	2019-05-23	O
D135	59.843540, 23.212239	2050	2019-05-23	O

## Sheet: Distribution of females 2019
ID	Coordinates	Approx distance from the end of the road	Date	Time	Habitat	B = bushes/shrubs
6F008	59.843922, 23.234283	700	2019-06-12	1899-12-31 01:55:00	O	O = open/grass/field
6F018	59.843675, 23.237215	550	2019-06-14	1899-12-31 01:36:00	B	R = rocky/bedrock
6F019(17)	59.843934, 23.235195	650	2019-06-14	1899-12-31 01:28:00	O	F = forest
6F022	59.844922, 23.207594	2450	2019-06-15	1899-12-31 00:53:00	O
6F023	59.842520, 23.216078	1850	2019-06-15	1899-12-31 01:14:00	R
6F024	59.843688, 23.237410	550	2019-06-16	1899-12-31 01:45:00	F
6F026	59.843537, 23.210981	2150	2019-06-17	1899-12-31 00:56:00	R
6F027	59.842870, 23.215437	1850	2019-06-18	1899-12-31 00:55:00	R
6F028	59.843973, 23.208174	2350	2019-06-18	1899-12-31 01:22:00	O
6F037	59.843045, 23.242059	240	2019-06-18	1899-12-31 00:41:00	B
6F038	59.843122, 23.242048	240	2019-06-18	1899-12-31 00:41:00	B
6F045	59.843511, 23.244800	70	2019-06-19	1899-12-31 01:19:00	O
6F045E	59.842615, 23.216103	1850	2019-06-19	1899-12-31 00:36:00	R
6F046	59.843449, 23.244657	80	2019-06-19	1899-12-31 01:24:00	B
6F047	59.843927, 23.235276	650	2019-06-19	1899-12-31 01:39:00	O
6F058	59.843927, 23.235225	650	2019-06-19	1899-12-31 01:46:00	O
6F068	59.844583, 23.20784	2450	2019-06-20	1899-12-31 00:34:00	O
6F069	59.844578, 23.207855	2450	2019-06-20	1899-12-31 00:34:00	O
6F070	59.844632, 23.207823	2450	2019-06-20	1899-12-31 00:44:00	O
6F071	59.842904, 23.222252	1450	2019-06-20	1899-12-31 01:10:00	B
6F072	59.843720, 23.237497	550	2019-06-20	1899-12-31 01:29:00	F
6F082	59.843967, 23.234546	700	2019-06-21	1899-12-31 00:26:00	O
6F083	59.843272, 23.226424	1150	2019-06-21	1899-12-31 00:41:00	F
6F084	59.845137, 23.207527	2450	2019-06-21	1899-12-31 01:09:00	O
6F085	59.844140, 23.207961	2350	2019-06-21	1899-12-31 01:19:00	B
6F086	59.845068, 23.207462	2450	2019-06-21	1899-12-31 01:12:00	O
22/E	59.842610, 23.216121	1850	2019-06-22	1899-12-31 00:59:00	R
6F089	59.843717, 23.238891	450	2019-06-22	1899-12-31 00:55:00	F
6F090	59.844089, 23.208188	2350	2019-06-22	1899-12-31 01:31:00	B
6F092	59.843018, 23.215390	1850	2019-06-22	1899-12-31 00:54:00	R
6F093	59.843677, 23.238090	500	2019-06-22	1899-12-31 01:26:00	R
6F094	59.842977, 23.241661	260	2019-06-22	1899-12-31 01:34:00	B
6F095	59.843067, 23.242299	230	2019-06-23	1899-12-31 00:39:00	B
6F096	59.84296, 23.221448	1450	2019-06-23	1899-12-31 01:06:00	F
6F098	59.84263, 23.21661	1750	2019-06-23	1899-12-31 01:16:00	O
6F104	59.843622, 23.238796	450	2019-06-23	1899-12-31 01:12:00	B
6F110	59.843929, 23.235764	650	2019-06-24	1899-12-31 01:15:00	O
6F112	59.843295, 23.241083	310	2019-06-25	1899-12-31 01:15:00	R
6F128	59.843066, 23.242375	220	2019-06-26	1899-12-31 00:57:00	B
6F129	59.843084, 23.241593	270	2019-06-26	1899-12-31 01:00:00	B
6F131	59.843181, 23.214345	1950	2019-06-26	1899-12-31 01:14:00	R
6F172	59.843443, 23.209041	2250	2019-07-02	1899-12-31 00:35:00	B
6F178	59.842680, 23.217513	1750	2019-07-02	1899-12-31 00:54:00	B
6F194	59.843618, 23.238946	450	2019-07-03	1899-12-31 00:54:00	B
6F195	59.843563, 23.238941	450	2019-07-03	1899-12-31 00:58:00	B
6F196	59.843630, 23.238740	450	2019-07-03	1899-12-31 01:01:00	B
6F197	59.843592, 23.236511	600	2019-07-03	1899-12-31 01:08:00	F
6F198	59.843647, 23.236403	600	2019-07-03	1899-12-31 01:13:00	F

## Sheet: Movement and mortality 2020
ID	Date	Time	Temp	Cars when on a road	Killed by a car	Uphill/Downhill/Both/Level	CoordinatesN	CoordinatesE	Distance at 5 min	Distance at 10 min	15 min	20 min	25 min	30 min	35 min	40 min	45 min	50 min	55 min	Distance 0-5 min	Distance 5-10 min	10-15	15-20	20-25	25-30	30-35	35-40	40-45	45-50	50-55	Time followed (min)	Road average	Offroad average	black = all or most of the time on road
L2001	20/05	1899-12-31 19:25:00	10	3	N	L	59° 50.578'	023° 13.372'	NA	60	117	154	208	252						NA	NA	57	37	54	44						30	44.4		red = all or most of the time offroad
L2002	21/05	1899-12-31 10:42:00	11.5	2	N	L	NA	NA	82	163	227									82	81	64									15	75.6667		brown = intermediate time use or terrain
L2003	21/05	1899-12-31 11:24:00	11.8	4	N	L	59° 50.602'	023° 13.884'	77	167	287	377	479	575	672	780				77	90	120	90	102	96	97	108				40	97.5
L2004	23/05	1899-12-31 10:39:00	12.5	0	N	L	59° 50.622'	023° 14.254'	133	216										133	83										10	133	60
L2005	23/05	1899-12-31 11:05:00	12.2	1	N	B	59° 50.621'	023° 13.952'	111	240	348	439	495	565	660	670	685	708	738	111	129	108	91	56	70	95	10	15	23	30	55	110.75	19.5
L2006	23/05	1899-12-31 18:41:00	11.4	1	N	L	59° 50.587'	023° 14.612'	169	230	288	336	370							169	61	58	48	34							25	169	46.6667
L2007	23/05	1899-12-31 19:11:00	11.3	2	Y	B	59° 50.584'	023° 14.583'	132	236	396	532	688							132	104	160	136	156							27.5	137.6
L2008	24/05	1899-12-31 14:45:00	10.2	0	N	L	59° 50.641'	023° 14.797'	124	209	271									124	85	62									15		90.3333
L2009	24/05	1899-12-31 15:40:00	10.5	0	N	L	59° 50.589'	023° 13.405'	148	180										148	32										13	148	32
L2010	24/05	1899-12-31 16:03:00	10.8	0	N	L	59° 50.591'	023° 13.414'	170	366	552									170	196	186									17	184	32
L2011	25/05	1899-12-31 11:09:00	14.7	2	Y	D	59° 50.608'	023° 14.356'	90											90											5	90
L2012	25/05	1899-12-31 19:20:00	17	0	N	L	59° 50.618'	023° 12.684'	70	127	159	206								70	57	32	47								20		45.3333
L2013	25/05	1899-12-31 20:07:00	16.6	1	N	U	59° 50.621'	023° 14.316'	184	361	515	667	793	947	1059					184	177	154	152	126	154	112					35	151.286
L2014	25/05	1899-12-31 20:49:00	15.7	1	N	U	59° 50.620'	023° 14.320'	137	244	394	546								137	107	150	152								20	136.5
L2015	26/05	1899-12-31 09:47:00	15.5	0	N	L	59° 50.63'	023° 14.88'	43	65	79	85								43	22	14	6								20		21.25
L2016	26/05	1899-12-31 10:45:00	16.6	1	N	U	59° 50.6369'	023° 14.8730'	67	89	94									67	22	5									15		31.3333
L2017	26/05	1899-12-31 11:33:00	15.9	2	N	U	59° 50.6120'	023° 14.3487'	106	242	376									106	136	134									15	125.333
L2018	26/05	1899-12-31 19:35:00	12.9	0	N	U	59° 50.604'	023° 14.417'	188	263	278									188	75	15									15	150	30
L2019	26/05	1899-12-31 19:58:00	12.5	1	N	U	59° 50.620'	023° 14.278'	139	315	456	514	515							139	176	141	58	1							25	152	29.5
L2020	26/05	1899-12-31 20:40:00	11.9	1	N	U	59° 50.585'	023° 14.604'	180	338	500	672								180	158	162	172								20	168
L2021	27/05	1899-12-31 10:15:00	11.9	1	N	L	59° 50.678'	023° 12.470'	275	356										275	81										10	275	41
L2022	27/05	1899-12-31 21:00:00	10.8	0	N	L	59° 50.592'	023° 13.409'	146	211	221									146	65	10									15	126	22
L2023	27/05	1899-12-31 21:34:00	10.5	0	N	L	59° 50.599'	023° 13.852'	110	219	306	405	529							110	109	87	99	124							25	105.8
L2024	27/05	1899-12-31 21:34:00	10.5	0	N	L	59° 50.599'	023° 13.852'	82	156	257	337	382							82	74	101	80	45							27	84.25	54
L2025	28/05	1899-12-31 10:36:00	14.6	3	N	D	59° 50.5875'	023° 14.6036'	181	411	629	782	871							181	230	218	153	89							25	209.667	89
L2026	28/05	1899-12-31 21:50:00	12.7	0	N	L	59° 50.6235'	023° 14.7165'	96	106	116									96	10	10									15	96	10
L2027	28/05	1899-12-31 22:06:00	12.2	0	N	B	59° 50.5852'	023° 14.5938'	105	214	317	433								105	109	103	116								20	108.25
L2028	29/05	1899-12-31 20:45:00	14.4	0	N	L	59° 50.596'	023° 13.841'	163	323	478	627	706							163	160	155	149	79							26	156.75	56
L2029	30/05	1899-12-31 10:04:00	15.4	1	Y	U	59° 50.629'	023° 14.032'	223											223											5	223
L2030	30/05	1899-12-31 19:58:00	15.5	0	N	L	59° 50.628'	023° 14.904'	131	275	418	509	531							131	144	143	91	22							25	139.333	43
L2031	01/06	1899-12-31 09:05:00	17.5	0	N	L	59° 50.586'	023° 14.595'	277	340										277	63										12.5	277	17
L2032	02/06	1899-12-31 21:08:00	13	0	N	U	59° 50.622'	023° 14.292'	100	176	240	298	365							100	76	64	58	67							25	73
L2033	04/06	1899-12-31 09:15:00	15	1	N	D	59° 50.585'	023° 14.544'	194	337	450									194	143	113									17.5	168.5	27
